# Supplementary material for: Statistics for Evaluating Pre-post Change: Relation Between Change in the Distribution Center and Change in the Individual Scores
Source: Front Psychol. 2019 Jan 8;9:2696. doi: 10.3389/fpsyg.2018.02696 (PMC6331475; doi:10.3389/fpsyg.2018.02696)
Supplement: Supplementary Data Sheet 1 — Simulation code. [file Data_Sheet_1.ZIP]

Archive with 2 entries (2 files):
- dataGeneration.m
- sampleGenLoop.m
