# Supplementary material for: Statistics for Evaluating Pre-post Change: Relation Between Change in the Distribution Center and Change in the Individual Scores
Source: Front Psychol. 2019 Jan 8;9:2696. doi: 10.3389/fpsyg.2018.02696 (PMC6331475; doi:10.3389/fpsyg.2018.02696)
Supplement: Supplementary Data Sheet 1 — Simulation code. [file Data_Sheet_1.ZIP › dataGeneration.m]

% MatLab code for generating the data in:

% Effect size measures for evaluation of change: Relation between change in the distribution center and change in the individual scores
% Submitted to Frontiers in Psychology (2018)


%% remove everything on workspace and set general parameters
clearvars -except individualData;
%clear all;
close all;

%seed = 20000; % seed definition:
%rng(seed);
%rng('default');

tic;

nRepl = 500;
n1 = 25;
n2 = 50;
n3 = 100;

saveRawData = true;
saveSummData = true;

skewn_array = [-3 -2 -1 0 1 2 3];
rxy_array = [.5 .7 .9];

nConditions = length(skewn_array)*length(rxy_array);
individualData = cell(nConditions,2,3);

%% Generate individual data
tic;
condition = 1;

for skewn = skewn_array
    if (skewn == 0)
        kurt = 3;
        disp([skewn kurt])
    else
        kurt = skewn^2 + abs(skewn)*4;
        disp([skewn kurt])
    end
    
    for rxy = rxy_array
        datanamelist = genvarname({...
        strcat('dataN1skn',num2str(skewn),'krt',num2str(kurt),'r',num2str(rxy*10)),...
        strcat('dataN2skn',num2str(skewn),'krt',num2str(kurt),'r',num2str(rxy*10)),...
        strcat('dataN3skn',num2str(skewn),'krt',num2str(kurt),'r',num2str(rxy*10))});
    
        individualData{condition,1,1} = datanamelist{1};
        individualData{condition,2,1} = sampleGenLoop(n1, nRepl, skewn, kurt, rxy, saveRawData);

        individualData{condition,1,2} = datanamelist{2};
        individualData{condition,2,2} = sampleGenLoop(n2, nRepl, skewn, kurt, rxy, saveRawData);
        
        individualData{condition,1,3} = datanamelist{3};
        individualData{condition,2,3} = sampleGenLoop(n3, nRepl, skewn, kurt, rxy, saveRawData);
        
        condition = condition + 1;
        
    end % for r = rxy_array
end; % for skewn in skewn_array

indivTimer = toc/60


%%
tic;
save('individualData', 'individualData', '-v7.3');
saveIndTimer = toc/60
