# Supplementary material for: Statistics for Evaluating Pre-post Change: Relation Between Change in the Distribution Center and Change in the Individual Scores
Source: Front Psychol. 2019 Jan 8;9:2696. doi: 10.3389/fpsyg.2018.02696 (PMC6331475; doi:10.3389/fpsyg.2018.02696)
Supplement: Supplementary Data Sheet 1 — Simulation code. [file Data_Sheet_1.ZIP › sampleGenLoop.m]

% MatLab code for generating one sample, from:

% Effect size measures for evaluation of change: Relation between change in the distribution center and change in the individual scores
% Submitted to Frontiers in Psychology (2018)
% This function is called in the script "dataGeneration.m"

% 
% Control and experimental group
% effects size range = [0:.3:3.6] (13 effect sizes)
%
% [filename, data] = sampleGenLoop(n, nRepl, skewn, rxy, write)
% n = sample size
% nRepl = number of replicas for each effect size
% skewn = skewnmetry of distributions
% kurt = kurtosis of distributions
% rxy = pearson correlation between measures pre and post treatment
% write = [true/false] write data into a text file

function [data] = sampleGenLoop(n, nRepl, skewn, kurt, rxy, write)

ESs = 0 : .3 : 3.6;  % Effect sizes definition
nES = length(ESs);   % Lenght of ES vector (number of samples to create)
nStats = 19;

COR = [1,rxy;rxy,1];  % correlation matrix between x and y

% initiate empty matrix for output global database
totalNrows = nRepl* n * nES;
data = zeros(totalNrows,nStats);
writeInRowGlob = 1;


for repl=1:nRepl
    
    dataForReplLoop = zeros(n * nES,nStats);
    writeInRowLocal = 1;
    
    
    for ES = 1:nES
        
        % Control group data
        
        X_Ctr    = pearsrnd(0,1,skewn,kurt,n,2); % generate matrix X_Ctr of random values
                                                 % 2 columns and 'nsuj' rows
        MAT_Ctr  = X_Ctr *(cholcov(COR)); % Cholesky-like covariance decomposition of 'COR'
                                          % multiplying X_Ctr
                                 
        varx_Ctr = MAT_Ctr(:,1); % re-scale x to defined metric

        vary1_Ctr = MAT_Ctr(:,2); % re-scale y to defined metric
        
        difYX_Ctr  = vary1_Ctr - varx_Ctr; % calculate vector of differences between y and x
                                           % for each row

        skewx_Ctr = repmat((skewness(varx_Ctr)), n, 1);
        skewy_Ctr = repmat((skewness(vary1_Ctr)), n, 1);
        skewdifYX_Ctr = repmat((skewness(difYX_Ctr)), n, 1);
        kurtx_Ctr = repmat((kurtosis(varx_Ctr)), n, 1);
        kurty_Ctr = repmat((kurtosis(vary1_Ctr)), n, 1);
        kurtdifYX_Ctr = repmat((kurtosis(difYX_Ctr)), n, 1);
        
        
        % Experimental group
        
        X_Exp = pearsrnd(0,1,skewn,kurt,n,2); % generate matrix X_Ctr of random values
                                              % 2 columns and 'nsuj' rows
        MAT_Exp  = X_Exp *(cholcov(COR)); % Cholesky-like covariance decomposition of 'COR'
                                          % multiplying X_Exp
                                 
        varx_Exp = MAT_Exp(:,1); % re-scale x to defined metric

        vary_Exp = MAT_Exp(:,2); % re-scale y to defined metric
        
        difYX_Exp  = vary_Exp - varx_Exp; % calculate vector of differences between y and x
                                          % for each row
                       
        DESVDIF_Exp = std(difYX_Exp); % standard deviation of the differences
        
        EStoApply_Exp = ESs(ES)*DESVDIF_Exp;
        
        vary1_Exp = vary_Exp + repmat(EStoApply_Exp,n,1);    

        skewx_Exp = repmat((skewness(varx_Exp)), n, 1);
        skewy_Exp = repmat((skewness(vary1_Exp)), n, 1);
        skewdifYX_Exp = repmat((skewness(difYX_Exp)), n, 1);
        kurtx_Exp = repmat((kurtosis(varx_Exp)), n, 1);
        kurty_Exp = repmat((kurtosis(vary1_Exp)), n, 1);
        kurtdifYX_Exp = repmat((kurtosis(difYX_Exp)), n, 1);
        
                
        % Data preparation

        %nrepl = zeros(n,1); 

        dataForESloop = [zeros(n,1)+repl, repmat(ESs(ES),n,1),...
            varx_Ctr, vary1_Ctr, varx_Exp, vary1_Exp...
            repmat(EStoApply_Exp, n, 1),...
            skewx_Ctr, skewy_Ctr, skewdifYX_Ctr,...
            kurtx_Ctr, kurty_Ctr, kurtdifYX_Ctr,...
            skewx_Exp, skewy_Exp, skewdifYX_Exp,...
            kurtx_Exp, kurty_Exp, kurtdifYX_Exp];
        


        dataRows = size(dataForESloop,1); % numer of rows in current database

        % write current database in output global database
        dataForReplLoop( writeInRowLocal:writeInRowLocal + dataRows-1, : ) = dataForESloop;

        % dataForESloop from next loop will be written right after dataForESloop from this loop
        writeInRowLocal = writeInRowLocal+dataRows;
        
    end  % for ES = 1:nES
    
    dataRows = size(dataForReplLoop,1); % numer of rows in current database
    
    % write current database in output global database
    data( writeInRowGlob:writeInRowGlob + dataRows-1, : ) = dataForReplLoop;

    % dataForESloop from next loop will be written right after dataForESloop from this loop
    writeInRowGlob = writeInRowGlob+dataRows;   
    
end  % for repl=1:replicas

filename = strcat(num2str(nRepl),'loop', 'N', num2str(n),...
                  'skewn', num2str(skewn), 'Rxy', num2str(rxy), '.txt');

if write == true
    disp('now writing data on file')
    disp(filename)
    disp(' ')
    dlmwrite(filename,data,'delimiter','\t','precision','%8.3f');
else
    disp(filename)
    disp('will not be written on hard disk')
    disp(' ')
end  % if write == true

end  % function sampleGenLoop
